# Supplementary material for: RagD auto-activating mutations impair MiT/TFE activity in kidney tubulopathy and cardiomyopathy syndrome
Source: Nat Commun. 2023 May 15;14:2775. doi: 10.1038/s41467-023-38428-2 (PMC10185561; doi:10.1038/s41467-023-38428-2)
Supplement: Supplementary file 4 — Source Data [file 41467_2023_38428_MOESM4_ESM.xlsx]

## Sheet:  figure 2F 
Imaging quantification of TFEB subcellular localization using Opera Perkin Elmer softwere
HeLa FLCN KO				Tukey's multiple comparisons test	Summary	Adjusted P Value
RagD WT	RagD S77L	RagD P88L		RagD WT vs. RagD ATT	***	0.0001
Mean	Mean	Mean		RagD WT vs. RagD P88L	****	<0.0001
1.94212	1.28906	1.1402		RagD ATT vs. RagD P88L	ns	0.2968
1.75863	1.25708	1.1495
1.7721	1.18711	1.17251
One-way analysis of variance (ANOVA) and Tukey’s
post hoc tests

## Sheet: figure2H
Imaging quantification of TFEB subcellular localization using Opera Perkin Elmer softwere
HK-2 FLCN KO TFEB-GFP				Tukey's multiple comparisons test			Summary	Adjusted P Value
RagD WT	RagD S77L	RagD P88L		RagD WT vs. RagD ATT			***	0.001
Mean	Mean	Mean		RagD WT vs. RagD P88L			***	0.0009
2.98105	0.87286	0.831682		RagD ATT vs. RagD P88L			ns	0.9977
2.70747	0.795834	0.735834
1.99323	0.82794	0.88182
One-way analysis of variance (ANOVA) and Tukey’s
post hoc tests

## Sheet: figure 2J
Imaging quantification of TFEB subcellular localization using Opera Perkin Elmer softwere
figure 2J: patient derived fibroblasts upon aminoacid starvation
			RRAGDWT Fibroblast						RRAGDP88L Fibroblast				Sidak's multiple comparisons test	Summary	Adjusted P Value
	Mean	Mean	Mean	Mean	Mean		Mean	Mean	Mean	Mean	Mean
Fed	1.69052	1.41341	1.50059	1.57541	1.58594		1.57722	1.60802	1.36159	1.63951	1.30808		Fed:RRAGDWT Fibroblast vs. Fed:RRAGDP88L Fibroblast	ns	0.9044
aa starvation	2.06849	1.89783	2.09331	2.02631	1.91591		1.61244	1.58284	1.59797	1.75762	1.55359		Fed:RRAGDWT Fibroblast vs. aa starvation:RRAGDWT Fibroblast	**	0.0045
													Fed:RRAGDWT Fibroblast vs. aa starvation:RRAGDP88L Fibroblast	ns	0.7972
													Fed:RRAGDP88L Fibroblast vs. aa starvation:RRAGDWT Fibroblast	**	0.0029
													Fed:RRAGDP88L Fibroblast vs. aa starvation:RRAGDP88L Fibroblast	ns	0.3315
													aa starvation:RRAGDWT Fibroblast vs. aa starvation:RRAGDP88L Fibroblast	**	0.0085
		two-way analysis of variance (ANOVA) and Sidak's multiple comparisons test
		post hoc tests

## Sheet: figure 3B 
Imaging quantification of TFEB subcellular localization using Opera Perkin Elmer softwere
figure 3B: HeLa treatment with LLOME
no LLOME	+ LLOME	RagD WT	RagD ATT	RagD P88L	RagD WT+LLOME	RagD ATT+ LLOME	RagD P88L+LLOME		Tukey's multiple comparisons test	Summary	Adjusted P Value
Mean	Mean	Mean	Mean	Mean	Mean	Mean	Mean		no LLOME vs. + LLOME	****	<0.0001
0.801151	2.24325	1.0786	0.962693	0.982892	2.27499	1.29892	1.22997		+ LLOME vs. RagD WT	****	<0.0001
0.807232	2.05599	1.04395	0.978242	0.95359	2.14887	1.24025	1.22596		+ LLOME vs. RagD ATT	****	<0.0001
0.801151	2.24325	0.918213	1.00685	0.844793	2.10945	1.30397	1.1418		+ LLOME vs. RagD P88L	****	<0.0001
									RagD WT+LLOME vs. RagD ATT+ LLOME	****	<0.0001
									RagD WT+LLOME vs. RagD P88L+LLOME	****	<0.0001
One-way analysis of variance (ANOVA) and Tukey’s									RagD ATT+ LLOME vs. RagD P88L+LLOME	ns	0.7985
post hoc tests

## Sheet: figure 3E
Imaging quantification of TFEB subcellular localization using Opera Perkin Elmer softwere
figure 3E:HeLa treatment with MK6-83
NT	MK6-83 1h	RagD WT	RagD ATT	RagD P88L	RagD WT + MK6-83	RagD ATT + MK6-83	RagD P88L +MK6-83		Tukey's multiple comparisons test	Summary	Adjusted P Value
Mean	Mean	Mean	Mean	Mean	Mean	Mean	Mean		NT vs. MK6-83 1h	****	<0.0001
0.775958	1.45915	0.850009	0.87192	0.88656	1.22369	0.786451	0.909784		MK6-83 1h vs. RagD WT	****	<0.0001
0.800361	1.41734	0.911138	0.714263	0.837836	1.24093	0.767476	0.822308		MK6-83 1h vs. RagD ATT	****	<0.0001
0.829469	1.49905	0.865122	0.707018	0.936953	1.20373	0.786295	0.890735		MK6-83 1h vs. RagD P88L	****	<0.0001
									RagD WT + MK6-83 vs. RagD ATT + MK6-83	****	<0.0001
One-way analysis of variance (ANOVA) and Tukey’s									RagD WT + MK6-83 vs. RagD P88L +MK6-83	****	<0.0001
post hoc tests									RagD ATT + MK6-83 vs. RagD P88L +MK6-83	ns	0.2648

## Sheet: figure 3H
Imaging quantification of TFEB subcellular localization using ImageJ softwere
figure3H: iPSC-CM treatment with LLOME
	RagD WT_LLoME 1h	RagD S76L_LLoME 1h	RagD T97P_LLoME 1h	RagD P88L_LLoME 1h		Tukey's multiple comparisons test	Summary	Adjusted P Value
	96.3636	25.4902	35.7143	60.6061		RagD WT_LLoME 1h vs. RagD S76L_LLoME 1h	****	<0.0001
	94.2857	29.4118	10	57.6923		RagD WT_LLoME 1h vs. RagD T97P_LLoME 1h	****	<0.0001
	94.4444	7.14286	16.129	62.5		RagD WT_LLoME 1h vs. RagD P88L_LLoME 1h	****	<0.0001
	95	20.8333	38	63.4615
	96.6667	12.1951	23.913	28.5714
	93.75	20	20.4082	38.2353
	95.9184	12.5	28.5714	54.3478
	100	23.5294	38.3333	44.1176
	100	9.30233	9.375	55.2632
	92.1053	9.67742	38.6364	60.6061
	One-way analysis of variance (ANOVA) and Tukey’s
	post hoc tests

## Sheet: figure 4B
Imaging quantification of TFEB subcellular localization using Opera Perkin Elmer softwere
figure 4B: HK-2 treatment with O/A
empty O/A	empty + O/A 3h	RagD WT	RagD ATT	RagD P88L	RagD WT+O/A 3h	RagD ATT+ O/A 3h	RagD P88L+ O/A 3h		Tukey's multiple comparisons test	Summary	Adjusted P Value
Mean	Mean	Mean	Mean	Mean	Mean	Mean	Mean		empty O/A vs. empty + O/A 3h	****	<0.0001
0.982024	2.15967	0.812178	0.81169	0.706234	2.29037	1.37724	1.61777		empty + O/A 3h vs. RagD WT	****	<0.0001
0.960166	1.84188	0.888213	0.741069	0.660043	2.4265	1.38122	1.67115		empty + O/A 3h vs. RagD ATT	****	<0.0001
0.673813	1.98198	0.902259	0.743997	0.705441	1.93709	1.45526	1.64686		empty + O/A 3h vs. RagD P88L	****	<0.0001
									RagD WT+O/A 3h vs. RagD ATT+ O/A 3h	****	<0.0001
One-way analysis of variance (ANOVA) and Tukey’s									RagD WT+O/A 3h vs. RagD P88L+ O/A 3h	***	0.0008
post hoc tests									RagD ATT+ O/A 3h vs. RagD P88L+ O/A 3h	ns	0.3273

## Sheet: figure 4D
Quantification Tomm20/Parkin co-localization performed with ImageJ
figure 4D: HK-2 transfected with RagD Wt or S77L or P88L and treatment with LLOME
WT	S77L	P88L			Tukey's multiple comparisons test	Summary	Adjusted P Value
Mean	Mean	Mean			WT vs. S77L	****	<0.0001
51.5882	22.2727	21.1667			WT vs. P88L	****	<0.0001
59.7857	9.53846	11.25			S77L vs. P88L	ns	0.8051
64.8667	13.4167	21
45	13.6667	24.4167
62.6	18.6	12.2222
		17.3636
One-way analysis of variance (ANOVA) and Tukey’s
post hoc tests

## Sheet: figure 4F
western blot quantification PINK/actin			performed with ImageJ
Empty	RagD WT	RagD S77L	RagD P88L	Empty + OA	RagD WT + OA	RagD S77L + OA	RagD P88L + OA			Tukey's multiple comparisons test	Mean Diff.	95.00% CI of diff.	Significant?	Summary	Adjusted P Value
Mean	Mean	Mean	Mean	Mean	Mean	Mean	Mean			Empty vs. Empty + OA	-0.3048	-0.5780 to -0.03165	Yes	*	0.0277
0.574853	0.491653	0.430021	0.409345	0.882865	1.18337	0.605595	0.585345			Empty vs. RagD WT + OA	-0.5219	-0.7951 to -0.2487	Yes	***	0.0007
0.457089	0.478169	0.351193	0.339221	0.763658	1.07974	0.449941	0.540954			RagD WT + OA vs. RagD S77L + OA	0.4657	0.1925 to 0.7388	Yes	**	0.0016
0.592815	0.660641	0.512242	0.722825	0.892724	0.927373	0.737953	0.66149			RagD WT + OA vs. RagD P88L + OA	0.4676	0.1944 to 0.7407	Yes	**	0.0016
One-way analysis of variance (ANOVA) and Tukey’s
post hoc tests

## Sheet: figure 4G
western blot quantification Parkin/actin			performed with ImageJ
Empty	RagD WT	RagD S77L	RagD P88L	Empty + OA	RagD WT + OA	RagD S77L + OA	RagD P88L + OA		Tukey's multiple comparisons test	Summary	Adjusted P Value
Mean	Mean	Mean	Mean	Mean	Mean	Mean	Mean		Empty vs. Empty + OA	**	0.0029
0.180766	0.406779	0.470666	0.348157	0.616438	0.684076	0.47538	0.483894		Empty vs. RagD WT + OA	**	0.001
0.208895	0.428936	0.494343	0.432282	0.893343	1.11738	0.344987	0.513098		RagD WT + OA vs. RagD ATT + OA	*	0.0135
0.305069	0.354062	0.279526	0.354383	0.988655	0.966933	0.509532	0.407086		RagD WT + OA vs. RagD P88L + OA	*	0.0187
One-way analysis of variance (ANOVA) and Tukey’s
post hoc tests

[truncated: 13 more sheets: supplementary figure 1F, supplementary figure 1H, supplementary figure 2B, supplementary figure 2D, supplementary figure 2F, supplementary figure 3E, supplementary figure 3F, supplementary figure 3G, supplementary figure 4D, supplementary 4B, supplementary figure 5D, Primers, siRNA]
